# Supplementary material for: Single sample scoring of molecular phenotypes
Source: BMC Bioinformatics. 2018 Nov 6;19:404. doi: 10.1186/s12859-018-2435-4 (PMC6219008; doi:10.1186/s12859-018-2435-4)
Supplement: Supplementary file 2 — This includes IDs for 500 of the overlapping samples between the TCGA breast cancer RNA-seq and microarray data. (TXT 8 kb) [file 12859_2018_2435_MOESM2_ESM.txt]

TCGA-A1-A0SD-01
TCGA-A1-A0SE-01
TCGA-A1-A0SH-01
TCGA-A1-A0SJ-01
TCGA-A1-A0SK-01
TCGA-A1-A0SO-01
TCGA-A1-A0SP-01
TCGA-A2-A04N-01
TCGA-A2-A04P-01
TCGA-A2-A04R-01
TCGA-A2-A04T-01
TCGA-A2-A04U-01
TCGA-A2-A04V-01
TCGA-A2-A04W-01
TCGA-A2-A04X-01
TCGA-A2-A04Y-01
TCGA-A2-A0CL-01
TCGA-A2-A0CM-01
TCGA-A2-A0CP-01
TCGA-A2-A0CQ-01
TCGA-A2-A0CS-01
TCGA-A2-A0CT-01
TCGA-A2-A0CU-01
TCGA-A2-A0CV-01
TCGA-A2-A0CW-01
TCGA-A2-A0CX-01
TCGA-A2-A0D0-01
TCGA-A2-A0D1-01
TCGA-A2-A0D2-01
TCGA-A2-A0D3-01
TCGA-A2-A0D4-01
TCGA-A2-A0EM-01
TCGA-A2-A0EN-01
TCGA-A2-A0EO-01
TCGA-A2-A0EQ-01
TCGA-A2-A0ER-01
TCGA-A2-A0ES-01
TCGA-A2-A0ET-01
TCGA-A2-A0EU-01
TCGA-A2-A0EV-01
TCGA-A2-A0EW-01
TCGA-A2-A0EX-01
TCGA-A2-A0EY-01
TCGA-A2-A0ST-01
TCGA-A2-A0SU-01
TCGA-A2-A0SV-01
TCGA-A2-A0SW-01
TCGA-A2-A0SX-01
TCGA-A2-A0SY-01
TCGA-A2-A0T0-01
TCGA-A2-A0T1-01
TCGA-A2-A0T2-01
TCGA-A2-A0T3-01
TCGA-A2-A0T4-01
TCGA-A2-A0T5-01
TCGA-A2-A0T6-01
TCGA-A2-A0T7-01
TCGA-A2-A0YC-01
TCGA-A2-A0YD-01
TCGA-A2-A0YE-01
TCGA-A2-A0YF-01
TCGA-A2-A0YG-01
TCGA-A2-A0YH-01
TCGA-A2-A0YI-01
TCGA-A2-A0YJ-01
TCGA-A2-A0YK-01
TCGA-A2-A0YL-01
TCGA-A2-A0YM-01
TCGA-A2-A0YT-01
TCGA-A7-A0CD-01
TCGA-A7-A0CE-01
TCGA-A7-A0CG-01
TCGA-A7-A0CH-01
TCGA-A7-A0CJ-01
TCGA-A7-A0D9-01
TCGA-A7-A0DA-01
TCGA-A7-A0DB-01
TCGA-A7-A0DC-01
TCGA-A7-A13D-01
TCGA-A7-A13E-01
TCGA-A7-A13F-01
TCGA-A8-A06N-01
TCGA-A8-A06O-01
TCGA-A8-A06P-01
TCGA-A8-A06Q-01
TCGA-A8-A06R-01
TCGA-A8-A06T-01
TCGA-A8-A06U-01
TCGA-A8-A06X-01
TCGA-A8-A06Y-01
TCGA-A8-A06Z-01
TCGA-A8-A075-01
TCGA-A8-A076-01
TCGA-A8-A079-01
TCGA-A8-A07E-01
TCGA-A8-A07F-01
TCGA-A8-A07G-01
TCGA-A8-A07I-01
TCGA-A8-A07J-01
TCGA-A8-A07L-01
TCGA-A8-A07O-01
TCGA-A8-A07P-01
TCGA-A8-A07R-01
TCGA-A8-A07S-01
TCGA-A8-A07U-01
TCGA-A8-A07W-01
TCGA-A8-A07Z-01
TCGA-A8-A081-01
TCGA-A8-A082-01
TCGA-A8-A083-01
TCGA-A8-A084-01
TCGA-A8-A086-01
TCGA-A8-A08A-01
TCGA-A8-A08B-01
TCGA-A8-A08C-01
TCGA-A8-A08F-01
TCGA-A8-A08G-01
TCGA-A8-A08H-01
TCGA-A8-A08I-01
TCGA-A8-A08J-01
TCGA-A8-A08L-01
TCGA-A8-A08O-01
TCGA-A8-A08P-01
TCGA-A8-A08R-01
TCGA-A8-A08S-01
TCGA-A8-A08T-01
TCGA-A8-A08X-01
TCGA-A8-A08Z-01
TCGA-A8-A090-01
TCGA-A8-A091-01
TCGA-A8-A092-01
TCGA-A8-A093-01
TCGA-A8-A094-01
TCGA-A8-A095-01
TCGA-A8-A096-01
TCGA-A8-A097-01
TCGA-A8-A099-01
TCGA-A8-A09A-01
TCGA-A8-A09B-01
TCGA-A8-A09C-01
TCGA-A8-A09D-01
TCGA-A8-A09E-01
TCGA-A8-A09G-01
TCGA-A8-A09I-01
TCGA-A8-A09K-01
TCGA-A8-A09M-01
TCGA-A8-A09N-01
TCGA-A8-A09Q-01
TCGA-A8-A09R-01
TCGA-A8-A09T-01
TCGA-A8-A09V-01
TCGA-A8-A09W-01
TCGA-A8-A09X-01
TCGA-A8-A09Z-01
TCGA-A8-A0A1-01
TCGA-A8-A0A2-01
TCGA-A8-A0A4-01
TCGA-A8-A0A7-01
TCGA-A8-A0A9-01
TCGA-A8-A0AB-01
TCGA-A8-A0AD-01
TCGA-AN-A03X-01
TCGA-AN-A03Y-01
TCGA-AN-A041-01
TCGA-AN-A046-01
TCGA-AN-A049-01
TCGA-AN-A04A-01
TCGA-AN-A04C-01
TCGA-AN-A04D-01
TCGA-AN-A0AK-01
TCGA-AN-A0AL-01
TCGA-AN-A0AM-01
TCGA-AN-A0AR-01
TCGA-AN-A0AT-01
TCGA-AN-A0FD-01
TCGA-AN-A0FF-01
TCGA-AN-A0FJ-01
TCGA-AN-A0FK-01
TCGA-AN-A0FL-01
TCGA-AN-A0FN-01
TCGA-AN-A0FT-01
TCGA-AN-A0FV-01
TCGA-AN-A0FW-01
TCGA-AN-A0FX-01
TCGA-AN-A0FY-01
TCGA-AN-A0FZ-01
TCGA-AN-A0G0-01
TCGA-AN-A0XL-01
TCGA-AN-A0XN-01
TCGA-AN-A0XO-01
TCGA-AN-A0XP-01
TCGA-AN-A0XR-01
TCGA-AN-A0XT-01
TCGA-AN-A0XU-01
TCGA-AN-A0XV-01
TCGA-AN-A0XW-01
TCGA-AO-A03L-01
TCGA-AO-A03M-01
TCGA-AO-A03N-01
TCGA-AO-A03O-01
TCGA-AO-A03P-01
TCGA-AO-A03R-01
TCGA-AO-A03T-01
TCGA-AO-A03U-01
TCGA-AO-A03V-01
TCGA-AO-A0J2-01
TCGA-AO-A0J3-01
TCGA-AO-A0J4-01
TCGA-AO-A0J5-01
TCGA-AO-A0J6-01
TCGA-AO-A0J7-01
TCGA-AO-A0J8-01
TCGA-AO-A0J9-01
TCGA-AO-A0JA-01
TCGA-AO-A0JB-01
TCGA-AO-A0JC-01
TCGA-AO-A0JD-01
TCGA-AO-A0JE-01
TCGA-AO-A0JF-01
TCGA-AO-A0JG-01
TCGA-AO-A0JI-01
TCGA-AO-A0JJ-01
TCGA-AO-A0JL-01
TCGA-AO-A0JM-01
TCGA-AO-A124-01
TCGA-AO-A125-01
TCGA-AO-A126-01
TCGA-AO-A128-01
TCGA-AO-A129-01
TCGA-AO-A12A-01
TCGA-AO-A12B-01
TCGA-AO-A12D-01
TCGA-AO-A12E-01
TCGA-AO-A12F-01
TCGA-AO-A12G-01
TCGA-AO-A12H-01
TCGA-AQ-A04H-01
TCGA-AQ-A04J-01
TCGA-AQ-A04L-01
TCGA-AR-A0TP-01
TCGA-AR-A0TQ-01
TCGA-AR-A0TR-01
TCGA-AR-A0TS-01
TCGA-AR-A0TT-01
TCGA-AR-A0TV-01
TCGA-AR-A0TW-01
TCGA-AR-A0TX-01
TCGA-AR-A0TY-01
TCGA-AR-A0TZ-01
TCGA-AR-A0U0-01
TCGA-AR-A0U2-01
TCGA-AR-A0U3-01
TCGA-AR-A0U4-01
TCGA-AR-A1AH-01
TCGA-AR-A1AI-01
TCGA-AR-A1AJ-01
TCGA-AR-A1AK-01
TCGA-AR-A1AL-01
TCGA-AR-A1AN-01
TCGA-AR-A1AO-01
TCGA-AR-A1AP-01
TCGA-AR-A1AQ-01
TCGA-AR-A1AR-01
TCGA-AR-A1AS-01
TCGA-AR-A1AU-01
TCGA-AR-A1AW-01
TCGA-AR-A1AX-01
TCGA-AR-A1AY-01
TCGA-B6-A0I5-01
TCGA-B6-A0I6-01
TCGA-B6-A0I8-01
TCGA-B6-A0I9-01
TCGA-B6-A0IA-01
TCGA-B6-A0IB-01
TCGA-B6-A0IC-01
TCGA-B6-A0IE-01
TCGA-B6-A0IG-01
TCGA-B6-A0IH-01
TCGA-B6-A0IJ-01
TCGA-B6-A0IK-01
TCGA-B6-A0IM-01
TCGA-B6-A0IN-01
TCGA-B6-A0IO-01
TCGA-B6-A0IP-01
TCGA-B6-A0RE-01
TCGA-B6-A0RG-01
TCGA-B6-A0RH-01
TCGA-B6-A0RI-01
TCGA-B6-A0RL-01
TCGA-B6-A0RM-01
TCGA-B6-A0RN-01
TCGA-B6-A0RO-01
TCGA-B6-A0RP-01
TCGA-B6-A0RS-01
TCGA-B6-A0RT-01
TCGA-B6-A0RU-01
TCGA-B6-A0RV-01
TCGA-B6-A0WS-01
TCGA-B6-A0WT-01
TCGA-B6-A0WV-01
TCGA-B6-A0WW-01
TCGA-B6-A0WX-01
TCGA-B6-A0WY-01
TCGA-B6-A0WZ-01
TCGA-B6-A0X0-01
TCGA-B6-A0X1-01
TCGA-B6-A0X4-01
TCGA-B6-A0X5-01
TCGA-B6-A0X7-01
TCGA-BH-A0AU-01
TCGA-BH-A0AV-01
TCGA-BH-A0AW-01
TCGA-BH-A0AY-01
TCGA-BH-A0AZ-01
TCGA-BH-A0B0-01
TCGA-BH-A0B2-01
TCGA-BH-A0B3-01
TCGA-BH-A0B5-01
TCGA-BH-A0B7-01
TCGA-BH-A0B8-01
TCGA-BH-A0B9-01
TCGA-BH-A0BA-01
TCGA-BH-A0BC-01
TCGA-BH-A0BD-01
TCGA-BH-A0BF-01
TCGA-BH-A0BJ-01
TCGA-BH-A0BL-01
TCGA-BH-A0BM-01
TCGA-BH-A0BO-01
TCGA-BH-A0BP-01
TCGA-BH-A0BQ-01
TCGA-BH-A0BR-01
TCGA-BH-A0BS-01
TCGA-BH-A0BT-01
TCGA-BH-A0BV-01
TCGA-BH-A0BW-01
TCGA-BH-A0BZ-01
TCGA-BH-A0C0-01
TCGA-BH-A0C1-01
TCGA-BH-A0C3-01
TCGA-BH-A0C7-01
TCGA-BH-A0DE-01
TCGA-BH-A0DG-01
TCGA-BH-A0DH-01
TCGA-BH-A0DI-01
TCGA-BH-A0DK-01
TCGA-BH-A0DL-01
TCGA-BH-A0DO-01
TCGA-BH-A0DP-01
TCGA-BH-A0DQ-01
TCGA-BH-A0DS-01
TCGA-BH-A0DT-01
TCGA-BH-A0DX-01
TCGA-BH-A0DZ-01
TCGA-BH-A0E0-01
TCGA-BH-A0E1-01
TCGA-BH-A0E2-01
TCGA-BH-A0E6-01
TCGA-BH-A0E7-01
TCGA-BH-A0E9-01
TCGA-BH-A0EA-01
TCGA-BH-A0EB-01
TCGA-BH-A0EE-01
TCGA-BH-A0EI-01
TCGA-BH-A0GY-01
TCGA-BH-A0GZ-01
TCGA-BH-A0H0-01
TCGA-BH-A0H3-01
TCGA-BH-A0H5-01
TCGA-BH-A0H6-01
TCGA-BH-A0H7-01
TCGA-BH-A0H9-01
TCGA-BH-A0HA-01
TCGA-BH-A0HB-01
TCGA-BH-A0HF-01
TCGA-BH-A0HI-01
TCGA-BH-A0HK-01
TCGA-BH-A0HO-01
TCGA-BH-A0HP-01
TCGA-BH-A0HQ-01
TCGA-BH-A0HU-01
TCGA-BH-A0HW-01
TCGA-BH-A0HX-01
TCGA-BH-A0HY-01
TCGA-BH-A0RX-01
TCGA-BH-A0W3-01
TCGA-BH-A0W4-01
TCGA-BH-A0W5-01
TCGA-BH-A0W7-01
TCGA-BH-A0WA-01
TCGA-BH-A18F-01
TCGA-BH-A18G-01
TCGA-BH-A18H-01
TCGA-BH-A18I-01
TCGA-BH-A18J-01
TCGA-BH-A18K-01
TCGA-BH-A18L-01
TCGA-BH-A18M-01
TCGA-BH-A18N-01
TCGA-BH-A18P-01
TCGA-BH-A18Q-01
TCGA-BH-A18R-01
TCGA-BH-A18S-01
TCGA-BH-A18T-01
TCGA-BH-A18U-01
TCGA-BH-A18V-01
TCGA-BH-A1EO-01
TCGA-BH-A1ES-01
TCGA-BH-A1ET-01
TCGA-BH-A1EU-01
TCGA-BH-A1EW-01
TCGA-BH-A1F0-01
TCGA-C8-A12K-01
TCGA-C8-A12L-01
TCGA-C8-A12M-01
TCGA-C8-A12N-01
TCGA-C8-A12O-01
TCGA-C8-A12P-01
TCGA-C8-A12Q-01
TCGA-C8-A12T-01
TCGA-C8-A12U-01
TCGA-C8-A12W-01
TCGA-C8-A12X-01
TCGA-C8-A12Y-01
TCGA-C8-A12Z-01
TCGA-C8-A130-01
TCGA-C8-A131-01
TCGA-C8-A132-01
TCGA-C8-A133-01
TCGA-C8-A134-01
TCGA-C8-A135-01
TCGA-C8-A137-01
TCGA-C8-A138-01
TCGA-C8-A1HF-01
TCGA-C8-A1HG-01
TCGA-C8-A1HI-01
TCGA-C8-A1HL-01
TCGA-C8-A1HM-01
TCGA-D8-A13Y-01
TCGA-D8-A13Z-01
TCGA-D8-A140-01
TCGA-D8-A141-01
TCGA-D8-A142-01
TCGA-D8-A143-01
TCGA-D8-A145-01
TCGA-D8-A146-01
TCGA-D8-A147-01
TCGA-E2-A105-01
TCGA-E2-A107-01
TCGA-E2-A108-01
TCGA-E2-A109-01
TCGA-E2-A10A-01
TCGA-E2-A10B-01
TCGA-E2-A10C-01
TCGA-E2-A10E-01
TCGA-E2-A10F-01
TCGA-E2-A14N-01
TCGA-E2-A14O-01
TCGA-E2-A14Q-01
TCGA-E2-A14R-01
TCGA-E2-A14S-01
TCGA-E2-A14T-01
TCGA-E2-A14V-01
TCGA-E2-A14X-01
TCGA-E2-A14Y-01
TCGA-E2-A14Z-01
TCGA-E2-A150-01
TCGA-E2-A152-01
TCGA-E2-A153-01
TCGA-E2-A155-01
TCGA-E2-A156-01
TCGA-E2-A158-01
TCGA-E2-A159-01
TCGA-E2-A15A-01
TCGA-E2-A15A-06
TCGA-E2-A15C-01
TCGA-E2-A15D-01
TCGA-E2-A15E-01
TCGA-E2-A15E-06
TCGA-E2-A15F-01
TCGA-E2-A15G-01
TCGA-E2-A15H-01
TCGA-E2-A15I-01
TCGA-E2-A15J-01
TCGA-E2-A15K-01
TCGA-E2-A15K-06
TCGA-E2-A15M-01
TCGA-E2-A15O-01
TCGA-E2-A15P-01
TCGA-E2-A15R-01
TCGA-E2-A15S-01
TCGA-E2-A15T-01
TCGA-E2-A1AZ-01
TCGA-E2-A1B0-01
TCGA-E2-A1B1-01
TCGA-E2-A1B4-01
TCGA-E2-A1B5-01
TCGA-E2-A1B6-01
TCGA-E2-A1BC-01
TCGA-E2-A1BD-01
